# Supplementary material for: An Innovative Dendrimer-Based Retinol Delivery System for Xerosis Care: Stability, Tolerance, and Sustained Hydration
Source: J Clin Med. 2026 Jun 8;15(12):4435. doi: 10.3390/jcm15124435 (PMC13302659; doi:10.3390/jcm15124435)
Supplement: Supplementary file 1 [file jcm-15-04435-s001.zip]

Archive with 1 entries (1 files):
- jcm-4123637-supplementary.pdf
